# Supplementary material for: The use of routine health facility data for micro-stratification of malaria risk in mainland Tanzania
Source: Malar J. 2022 Nov 18;21:345. doi: 10.1186/s12936-022-04364-7 (PMC9675286; doi:10.1186/s12936-022-04364-7)
Supplement: Supplementary file 2 — Additional file 2: Table S3. Shows the proportion of heterogeneity per council. [file 12936_2022_4364_MOESM2_ESM.xlsx]

## Sheet: Sheet1
Region	District	% of heterogenous wards	% of population residing in heterogenous wards
Mtwara Region	Newala Town Council	100	100
Songwe Region	Songwe District Council	85.7143	79.2007
Kagera Region	Bukoba Municipal Council	81.8182	83.6186
Songwe Region	Ileje District Council	77.7778	80.8214
Simiyu Region	Meatu District Council	76	74.368
Dodoma Region	Chemba District Council	75	78.0629
Singida Region	Itigi District Council	72.7273	74.0221
Pwani Region	Kibaha Town Council	70	64.1872
Ruvuma Region	Mbinga Town Council	70	77.2257
Mara Region	Musoma Municipal Council	66.6667	65.4264
Dodoma Region	Bahi District Council	65	65.7485
Dodoma Region	Chamwino District Council	62.5	53.9537
Dodoma Region	Mpwapwa District Council	62.069	55.2945
Morogoro Region	Morogoro Municipal Council	57.8947	32.1188
Simiyu Region	Itilima District Council	57.8947	60.2057
Mbeya Region	Rungwe District Council	52.381	59.8746
Njombe Region	Ludewa District Council	52.1739	36.0984
Mbeya Region	Busokelo District Council	50	52.0341
Mwanza Region	Nyamagana Municipal Council	50	28.2167
Simiyu Region	Bariadi Town Council	50	43.734
Morogoro Region	Gairo District Council	45.4545	42.4199
Dar Es Salaam Region	Kigamboni Municipal Council	44.4444	26.8038
Mwanza Region	Ilemela Municipal Council	44.4444	48.6809
Katavi Region	Mpimbwe District Council	42.8571	47.0013
Mbeya Region	Chunya District Council	37.5	32.4506
Singida Region	Ikungi District Council	36	37.8119
Mbeya Region	Mbarali District Council	33.3333	22.203
Iringa Region	Kilolo District Council	31.8182	33.5564
Tanga Region	Bumbuli District Council	31.25	27.7066
Pwani Region	Bagamoyo District Council	28.5714	17.8077
Iringa Region	Iringa District Council	28	21.4655
Njombe Region	Njombe District Council	27.2727	20.5666
Iringa Region	Mufindi District Council	25	20.1458
Manyara Region	Simanjiro District Council	25	18.8483
Shinyanga Region	Kishapu District Council	25	23.4472
Tanga Region	Tanga City Council	23.8095	36.586
Shinyanga Region	Kahama Town Council	23.5294	27.2283
Singida Region	Iramba District Council	23.5294	24.4232
Dar Es Salaam Region	Ilala Municipal Council	23.0769	9.30624
Rukwa Region	Sumbawanga Municipal Council	23.0769	15.7541
Morogoro Region	Ifakara Town Council	22.2222	28.6764
Singida Region	Manyoni District Council	22.2222	18.4539
Dar Es Salaam Region	Kinondoni Municipal Council	20	10.7641
Tabora Region	Tabora Municipal Council	20	33.0653
Dar Es Salaam Region	Temeke Municipal Council	19.0476	15.1287
Manyara Region	Kiteto District Council	16.6667	11.1349
Mara Region	Tarime Town Council	16.6667	16.3279
Njombe Region	Makambako Town Council	16.6667	8.69118
Shinyanga Region	Shinyanga Municipal Council	16.6667	18.7166
Songwe Region	Momba District Council	16.6667	17.4961
Dodoma Region	Dodoma Municipal Council	16.129	12.0166
Dodoma Region	Kondoa Town Council	14.2857	10.1854
Katavi Region	Mpanda Municipal Council	14.2857	16.3824
Njombe Region	Makete District Council	14.2857	12.1138
Mwanza Region	Kwimba District Council	13.3333	11.7564
Rukwa Region	Sumbawanga District Council	13.3333	8.73332
Simiyu Region	Maswa District Council	12	13.0027
Tanga Region	Lushoto District Council	12	9.37922
Rukwa Region	Kalambo District Council	11.7647	12.2245
Tabora Region	Igunga District Council	11.5385	8.81977
Kagera Region	Bukoba District Council	11.1111	12.8109
Dodoma Region	Kongwa District Council	9.09091	8.44754
Pwani Region	Kibaha District Council	9.09091	15.5621
Tabora Region	Nzega District Council	7.40741	7.18852
Dar Es Salaam Region	Ubungo Municipal Council	7.14286	4.79625
Singida Region	Mkalama District Council	7.14286	5.92998
Kilimanjaro Region	Same District Council	6.66667	6.53095
Mara Region	Musoma District Council	6.66667	8.46607
Ruvuma Region	Nyasa District Council	6.66667	5.45217
Ruvuma Region	Songea Municipal Council	6.66667	13.4849
Morogoro Region	Kilosa District Council	6.45161	9.31817
Morogoro Region	Mvomero District Council	5.88235	2.28636
Njombe Region	Wanging'ombe District Council	5.88235	7.12599
Rukwa Region	Nkasi District Council	5.88235	5.50964
Pwani Region	Mkuranga District Council	5.55556	15.5939
Mbeya Region	Kyela District Council	5.26316	3.84068
Tanga Region	Kilindi District Council	5.26316	6.43754
Kagera Region	Missenyi District Council	5	4.66067
Tanga Region	Korogwe District Council	5	9.43323
Ruvuma Region	Mbinga District Council	4.16667	4.62688
Arusha Region	Arusha City Council	0	0
Arusha Region	Arusha District Council	0	0
Arusha Region	Karatu District Council	0	0
Arusha Region	Longido District Council	0	0
Arusha Region	Meru District Council	0	0
Arusha Region	Monduli District Council	0	0
Arusha Region	Ngorongoro District Council	0	0
Dodoma Region	Kondoa District Council	0	0
Geita Region	Bukombe District Council	0	0
Geita Region	Chato District Council	0	0
Geita Region	Geita District Council	0	0
Geita Region	Geita Town council	0	0
Geita Region	Mbogwe District Council	0	0
Geita Region	Nyang'hwale District Council	0	0
Iringa Region	Iringa Municipal Council	0	0
Iringa Region	Mafinga Town Council	0	0
Kagera Region	Biharamulo District Council	0	0
Kagera Region	Karagwe District Council	0	0
Kagera Region	Kyerwa District Council	0	0
Kagera Region	Muleba District Council	0	0
Kagera Region	Ngara District Council	0	0
Katavi Region	Mlele District Council	0	0
Katavi Region	Mpanda District Council	0	0
Katavi Region	Nsimbo District Council	0	0
Kigoma Region	Buhigwe District Council	0	0
Kigoma Region	Kakonko District Council	0	0
Kigoma Region	Kasulu District Council	0	0
Kigoma Region	Kasulu Town Council	0	0
Kigoma Region	Kibondo District Council	0	0
Kigoma Region	Kigoma District Council	0	0
Kigoma Region	Kigoma Municipal Council	0	0
Kigoma Region	Uvinza District Council	0	0
Kilimanjaro Region	Hai District Council	0	0
Kilimanjaro Region	Moshi District Council	0	0
Kilimanjaro Region	Moshi Municipal Council	0	0
Kilimanjaro Region	Mwanga District Council	0	0
Kilimanjaro Region	Rombo District Council	0	0
Kilimanjaro Region	Siha District Council	0	0
Lindi Region	Kilwa District Council	0	0
Lindi Region	Lindi Municipal Council	0	0
Lindi Region	Liwale District Council	0	0
Lindi Region	Mtama District Council	0	0
Lindi Region	Nachingwea District Council	0	0
Lindi Region	Ruangwa District Council	0	0
Manyara Region	Babati District Council	0	0
Manyara Region	Babati Town Council	0	0
Manyara Region	Hanang District Council	0	0
Manyara Region	Mbulu District Council	0	0
Manyara Region	Mbulu Town Council	0	0
Mara Region	Bunda District Council	0	0
Mara Region	Bunda Town Council	0	0
Mara Region	Butiama District Council	0	0
Mara Region	Rorya District Council	0	0
Mara Region	Serengeti District Council	0	0
Mara Region	Tarime District Council	0	0
Mbeya Region	Mbeya City Council	0	0
Mbeya Region	Mbeya District Council	0	0
Morogoro Region	Kilombero District Council	0	0
Morogoro Region	Malinyi District Council	0	0
Morogoro Region	Morogoro District Council	0	0
Morogoro Region	Ulanga District Council	0	0
Mtwara Region	Masasi District Council	0	0
Mtwara Region	Masasi Town Council	0	0
Mtwara Region	Mtwara District Council	0	0
Mtwara Region	Mtwara Municipal Council	0	0
Mtwara Region	Nanyamba Town Council	0	0
Mtwara Region	Nanyumbu District Council	0	0
Mtwara Region	Newala District Council	0	0
Mtwara Region	Tandahimba District Council	0	0
Mwanza Region	Buchosa District Council	0	0
Mwanza Region	Magu District Council	0	0
Mwanza Region	Misungwi District Council	0	0
Mwanza Region	Sengerema District Council	0	0
Mwanza Region	Ukerewe District Council	0	0
Njombe Region	Njombe Town Council	0	0
Pwani Region	Chalinze District Council	0	0
Pwani Region	Kibiti District Council	0	0
Pwani Region	Kisarawe District Council	0	0
Pwani Region	Mafia District Council	0	0
Pwani Region	Rufiji District Council	0	0
Ruvuma Region	Madaba District Council	0	0
Ruvuma Region	Namtumbo District Council	0	0
Ruvuma Region	Songea District Council	0	0
Ruvuma Region	Tunduru District Council	0	0
Shinyanga Region	Msalala District Council	0	0
Shinyanga Region	Shinyanga District Council	0	0
Shinyanga Region	Ushetu District Council	0	0
Simiyu Region	Bariadi District Council	0	0
Simiyu Region	Busega District Council	0	0
Singida Region	Singida District Council	0	0
Singida Region	Singida Municipal Council	0	0
Songwe Region	Mbozi District Council	0	0
Songwe Region	Tunduma Town Council	0	0
Tabora Region	Kaliua District Council	0	0
Tabora Region	Nzega Town Council	0	0
Tabora Region	Sikonge District Council	0	0
Tabora Region	Urambo District Council	0	0
Tabora Region	Uyui District Council	0	0
Tanga Region	Handeni District Council	0	0
Tanga Region	Handeni Town Council	0	0
Tanga Region	Korogwe Town Council	0	0
Tanga Region	Mkinga District Council	0	0
Tanga Region	Muheza District Council	0	0
Tanga Region	Pangani District Council	0	0
